# Supplementary material for: Applying a non-GMO breeding approach with an identified natural variation to reduce food allergen Len c3 in Lens culinaris seeds
Source: Front Plant Sci. 2024 Apr 12;15:1355902. doi: 10.3389/fpls.2024.1355902 (PMC11090098; doi:10.3389/fpls.2024.1355902)
Supplement: Supplementary file 2 [file Table_1.xlsx]

## Sheet: Sheet1
Accession No.
CN 29437
CN 29438
CN 35415
CN 38747
CN 40010
CN 45064
CN 45066
CN 45067
CN 45068
CN 45070
CN 45073
CN 45074
CN 45075
CN 45076
CN 45077
CN 45078
CN 45079
CN 45080
CN 45081
CN 45082
CN 51818
CN 51819
CN 105575
CN 105576
CN 105577
CN 105578
CN 105579
CN 105580
CN 105581
CN 105582
CN 105583
CN 105584
CN 105585
CN 105586
CN 105587
CN 105588
CN 105589
CN 105590
CN 105591
CN 105592
CN 105593
CN 105594
CN 105595
CN 105596
CN 105597
CN 105598
CN 105599
CN 105600
CN 105601
CN 105602
CN 105603
CN 105604
CN 105605
CN 105606
CN 105607
CN 105608
CN 105609
CN 105610
CN 105611
CN 105612
CN 105613
CN 105614
CN 105615
CN 105616
CN 105617
CN 105618
CN 105619
CN 105620
CN 105621
CN 105622
CN 105623
CN 105624
CN 105625
CN 105626
CN 105627
CN 105628
CN 105629
CN 105630
CN 105631
CN 105632
CN 105633
CN 105634
CN 105635
CN 105636
CN 105637
CN 105638
CN 105639
CN 105640
CN 105641
CN 105642
CN 105643
CN 105644
CN 105645
CN 105646
CN 105647
CN 105648
CN 105649
CN 105650
CN 105651
CN 105652
CN 105653
CN 105654
CN 105655
CN 105656
CN 105657
CN 105658
CN 105659
CN 105660
CN 105661
CN 105662
CN 105663
CN 105664
CN 105665
CN 105666
CN 105667
CN 105668
CN 105669
CN 105670
CN 105671
CN 105672
CN 105673
CN 105674
CN 105675
CN 105676
CN 105677
CN 105678
CN 105679
CN 105680
CN 105681
CN 105682
CN 105683
CN 105684
CN 105685
CN 105686
CN 105687
CN 105688
CN 105689
CN 105690
CN 105691
CN 105692
CN 105693
CN 105694
CN 105695
CN 105696
CN 105697
CN 105698
CN 105699
CN 105700
CN 105701
CN 105702
CN 105703
CN 105704
CN 105705
CN 105706
CN 105707
CN 105708
CN 105709
CN 105710
CN 105711
CN 105712
CN 105713
CN 105714
CN 105715
CN 105716
CN 105717
CN 105718
CN 105719
CN 105720
CN 105721
CN 105722
CN 105723
CN 105724
CN 105725
CN 105726
CN 105727
CN 105728
CN 105729
CN 105730
CN 105731
CN 105732
CN 105733
CN 105734
CN 105735
CN 105736
CN 105737
CN 105738
CN 105739
CN 105740
CN 105741
CN 105742
CN 105743
CN 105744
CN 105745
CN 105746
CN 105747
CN 105748
CN 105749
CN 105750
CN 105751
CN 105752
CN 105753
CN 105754
CN 105755
CN 105756
CN 105757
CN 105758
CN 105759
CN 105760
CN 105761
CN 105762
CN 105763
CN 105764
CN 105765
CN 105766
CN 105767
CN 105768
CN 105769
CN 105770
CN 105771
CN 105772
CN 105773
CN 105774
CN 105775
CN 105776
CN 105777
CN 105778
CN 105779
CN 105780
CN 105781
CN 105782
CN 105783
CN 105784
CN 105785
CN 105786
CN 105787
CN 105788
CN 105789
CN 105790
CN 105791
CN 105792
CN 105793
CN 105794
CN 105795
CN 105796
CN 105798
CN 105799
CN 105800
CN 105801
CN 105802
CN 105803
CN 105806
CN 105807
CN 105808
CN 105809
CN 105810
CN 105811
CN 105812
CN 105813
CN 105814
CN 105815
CN 105816
CN 105818
CN 105819
CN 105820
CN 105821
CN 105822
CN 105823
CN 105824
CN 105825
CN 105826
CN 105827
CN 105828
CN 105829
CN 105830
CN 105831
CN 105832
CN 105833
CN 105835
CN 105836
CN 105837
CN 105838
CN 105839
CN 105840
CN 105841
CN 105842
CN 105843
CN 105846
CN 105847
CN 105849
CN 105850
CN 105851
CN 105852
CN 105853
CN 105854
CN 105855
CN 105856
CN 105857
CN 105858
CN 105859
CN 105860
CN 105861
CN 105862
CN 105863
CN 105864
CN 105865
CN 105866
CN 105867
CN 105868
CN 105869
CN 105870
CN 105871
CN 105872
CN 105873
CN 105874
CN 105875
CN 105876
CN 105877
CN 105878
CN 105879
CN 105880
CN 105881
CN 105882
CN 105883
CN 105884
CN 105885
CN 105886
CN 105887
CN 105888
CN 105889
CN 105890
CN 105891
CN 105892
CN 105893
CN 105894
CN 105895
CN 105896
CN 105897
CN 105898
CN 105899
CN 105900
CN 105901
CN 105902
CN 105904
CN 105905
CN 105906
CN 105907
CN 105908
CN 105909
CN 105910
CN 105911
CN 105912
CN 105913
CN 105914
CN 105915
CN 105916
CN 105917
CN 105918
CN 105919
CN 105920
CN 105921
CN 105922
CN 105923
CN 105924
CN 105925
CN 105926
CN 105927
CN 105928
CN 105929
CN 105930
CN 105931
CN 105932
CN 105933
CN 105934
CN 105935
CN 105936
CN 105937
CN 105938
CN 105939
CN 105940
CN 105941
CN 105942
CN 105943
CN 105944
CN 105945
CN 105946
CN 105947
CN 105948
CN 105949
CN 105950
CN 105951
CN 105952
CN 105953
CN 105954
CN 105955
CN 105956
CN 105957
CN 105958
CN 105959
CN 105960
CDC Redmoon
