# Supplementary material for: Applying a non-GMO breeding approach with an identified natural variation to reduce food allergen Len c3 in Lens culinaris seeds
Source: Front Plant Sci. 2024 Apr 12;15:1355902. doi: 10.3389/fpls.2024.1355902 (PMC11090098; doi:10.3389/fpls.2024.1355902)
Supplement: Supplementary file 3 [file Table_2.xlsx]

## Sheet: Sheet1
Embryo
	VSRedmoon		VSGold
gene_id	log2FoldChange	padj	log2FoldChange	padj
Lcu.2RBY.1g038070	-0.694009	7.7230605012318E-21	-3.09058	0
Lcu.2RBY.3g008770	-2.00796	5.80346210363925E-233	-2.66454	0
Lcu.2RBY.3g014420	-1.69025	1.25208978159749E-134	-2.12014	3.89204186873907E-212
Lcu.2RBY.3g014440	-1.67692	3.45273931463769E-187	-2.86208	0
Lcu.2RBY.3g014450	-1.67994	1.59450516907694E-204	-3.29324	0
Lcu.2RBY.4g077560	-1.31095	3.48617382466555E-131	-2.28251	0
Lcu.2RBY.6g035140	-1.56864	1.59722461419372E-135	-0.0282733	0.771115
Lcu.2RBY.6g038150	-2.39394	0	-3.42023	0
Lcu.2RBY.6g038160	-2.63341	0	-3.33927	0
Lcu.2RBY.6g038550	-2.70395	1.99947392433064E-64	1.9778	4.14160744376452E-35
Lcu.2RBY.6g038570	-1.19285	5.77787114245763E-54	-2.42379	9.79454554475613E-222
Lcu.2RBY.6g038590	-2.21524	1.64178235024875E-192	-1.25293	3.07885801203283E-62
Lcu.2RBY.6g038600	0.847595	0.0086701	2.44569	7.83683012523391E-08
Lcu.2RBY.7g031050	2.81761	0	-2.70333	0
Lcu.2RBY.7g031150	-3.15258	2.53504782774696E-172	-3.3519	6.5443907456773E-181
Endosperm
	VSRedmoon		VSGold
gene_id	log2FoldChange	padj	log2FoldChange	padj
Lcu.2RBY.4g077560	-1.87237	4.12200717674197E-173	-0.185284	0.0113345
Lcu.2RBY.5g065750	-1.47996	2.85968678516168E-17	-0.675803	0.000146336
Lcu.2RBY.1g038070	-2.41892	2.16009726736119E-223	1.08174	1.06291645485146E-43
Lcu.2RBY.3g008770	-2.14425	7.76101541285037E-247	0.211147	0.00222242
Lcu.2RBY.3g014420	-1.56556	7.17837723743778E-107	0.578383	2.91324500155378E-15
Lcu.2RBY.3g014440	-1.96741	4.78516576199894E-226	0.497486	5.11046009589405E-15
Lcu.2RBY.3g014450	-2.5431	0	0.550771	1.7398514509428E-16
Lcu.2RBY.6g038150	-3.15667	0	-0.744835	4.88812772451569E-22
Lcu.2RBY.6g038160	-3.21379	0	-1.19726	6.94086165906445E-57
Lcu.2RBY.6g038550	2.04901	3.81490090672512E-34	-0.807538	1.47099266206233E-06
Lcu.2RBY.6g038570	-2.19231	5.11778378160778E-155	0.787777	5.19306850014943E-20
Lcu.2RBY.6g038590	-1.01166	4.88775389798078E-33	-0.378095	1.28942792910733E-05
Lcu.2RBY.7g031050	-4.07149	0	2.55816	5.65431450685972E-72
Lcu.2RBY.7g031150	-3.8554	2.2226572703808E-05	-2.34084	0.0131891
